# Supplementary material for: Functional Networks of Reward and Punishment Processing and Their Molecular Profiles Predicting the Severity of Young Adult Drinking
Source: Brain Sci. 2024 Jun 18;14(6):610. doi: 10.3390/brainsci14060610 (PMC11201596; doi:10.3390/brainsci14060610)
Supplement: Supplementary file 1 [file brainsci-14-00610-s001.zip]

Archive with 3 entries (3 files):
- brainsci-3017488-supplementary.pdf
- Li et al CPM PC1MODEL__Supplement_Table1.xlsx
- Li et al CPM PC1MODEL__Supplement_Table2.xlsx
